# Supplementary material for: The Accurate and Exclusive Quantification of Somatic Cells in Raw Milk with an OPD-Cu2+ System-Based Colorimetric Method
Source: Foods. 2024 Sep 12;13(18):2890. doi: 10.3390/foods13182890 (PMC11431095; doi:10.3390/foods13182890)
Supplement: Supplementary file 1 [file foods-13-02890-s001.zip]

Archive with 1 entries (1 files):
- foods-3171340-supplementary.pdf
